# Supplementary material for: Construction of miRNA-mRNA network for the identification of key biological markers and their associated pathways in IgA nephropathy by employing the integrated bioinformatics analysis
Source: Saudi J Biol Sci. 2021 Jul 1;28(9):4938–45. doi: 10.1016/j.sjbs.2021.06.079 (PMC8381040; doi:10.1016/j.sjbs.2021.06.079)
Supplement: Supplementary Data 1 [file mmc1.xlsx]

## Sheet: Sheet1
Symbol	logFC	adj.P.Val
FOSB	-6.29486	7.74e-22
DUSP1	-2.382	2.23e-20
FOS	-4.62748	1.03e-16
ZFP36	-2.3596	1.98e-16
EGR1	-2.75134	1.98e-16
RNF186	-2.00474	2.22e-16
CEBPD	-2.32153	1.66e-15
JUN	-2.28036	2.98e-15
CSRNP1	-2.16771	1.17e-14
ERRFI1	-1.77065	2.59e-14
CYP27B1	-2.2554	2.79e-14
PPP1R10	-1.03858	5.49e-14
DEPDC7	-2.47553	6.94e-14
KLF4	-2.20045	1.38e-13
APOLD1	-3.7813	2.03e-13
ATF3	-2.08568	2.45e-13
SLC19A2	-1.6446	2.92e-13
PER1	-1.67989	4.69e-13
TIPARP	-1.80439	5.14e-13
JUNB	-1.88869	8.23e-13
NR4A2	-2.41515	1.42e-12
RASD1	-2.65914	2.11e-12
KLF6	-1.44409	6.12e-12
GDF15	-1.86177	6.12e-12
MAOA	-1.0073	6.82e-12
PDE4B	-1.21511	7.48e-12
BTG2	-1.33278	7.65e-12
GSTA3	-1.44318	7.65e-12
BHLHE40	-1.72945	9.52e-12
NR4A1	-2.1775	1e-11
KLF9	-1.15553	1.09e-11
PHLDA1	-1.61724	1.09e-11
BRE-AS1	-2.61988	1.09e-11
KCNK5	-1.80038	1.17e-11
CD69	-2.84129	1.23e-11
RASL11B	-1.27118	1.3e-11
SPRY2	-1.52458	1.67e-11
PCK1	-1.93248	1.94e-11
NFIL3	-1.68699	1.95e-11
RDH10	-1.11973	2.9e-11
PDK4	-1.94908	3.09e-11
CTH	-1.00668	4.24e-11
ATOH8	-1.55751	5.37e-11
NR1H4	-1.08988	5.6e-11
CRYM	-1.51756	8.45e-11
LINC00473	-2.35915	1.09e-10
ESM1	-2.11521	1.45e-10
PLD6	-1.17446	1.49e-10
NFKBIZ	-1.70012	1.53e-10
IP6K3	-2.30894	2.28e-10
GSTA1	-2.14095	2.51e-10
CPNE4	-1.54009	2.81e-10
RUNDC3B	-1.18296	2.93e-10
SOWAHC	-1.37308	3.6e-10
AK4	-1.19304	3.6e-10
ALDH6A1	-1.09233	6.79e-10
ZNF331	-1.51006	6.94e-10
SLC23A1	-1.30699	6.94e-10
C11orf54	-1.02078	7.23e-10
DDC	-1.15881	8.36e-10
ARG2	-1.12699	8.36e-10
LRP2	-1.31306	9.32e-10
CMBL	-1.26242	1.02e-09
ANKRD33B	-1.37689	1.09e-09
GADD45B	-1.40267	1.12e-09
VNN1	-1.38322	1.14e-09
ID4	-1.03475	1.24e-09
WDR72	-1.11706	1.26e-09
NR4A3	-1.46624	1.56e-09
HPD	-2.33645	1.67e-09
MGST1	-1.38414	1.72e-09
FOSL2	-1.08667	1.84e-09
UGT2A3	-1.41707	2.31e-09
TSC22D3	-1.0591	2.38e-09
CEBPB	-1.63149	2.72e-09
LOC727944	-1.26074	2.76e-09
CXCL2	-3.03588	3.03e-09
SHMT1	-1.17891	3.95e-09
ACMSD	-1.89853	4.51e-09
TNFAIP3	-1.79167	5.07e-09
SLC7A9	-1.95264	5.27e-09
LRRC19	-1.61774	5.93e-09
ALDH8A1	-1.61936	5.93e-09
DNAJB1	-2.04835	6.64e-09
FABP1	-1.77042	7.03e-09
SULT1C2	-1.18145	7.06e-09
ASS1	-1.11092	7.61e-09
ANK2	-1.17777	7.79e-09
BHMT2	-1.38474	7.89e-09
GIPC2	-1.21111	9.32e-09
SH3GL2	-1.26395	9.62e-09
NOX4	-1.00916	9.93e-09
ESRRG	-1.03003	1.17e-08
NAPSA	-1.0607	1.26e-08
SLC2A2	-1.86422	1.37e-08
KHK	-1.0613	1.45e-08
BAG3	-1.08986	1.63e-08
ZNF189	-1.06194	1.75e-08
PBLD	-1.10401	2.04e-08
MT1F	-1.04309	2.13e-08
MAFF	-1.93603	2.15e-08
DUSP6	-1.03886	2.29e-08
ALDOB	-1.54659	2.43e-08
SLC17A3	-2.09773	2.43e-08
ALB	-1.9006	2.47e-08
GPAT3	-1.48325	2.47e-08
PHACTR3	-2.12133	2.77e-08
SLC17A1	-1.36781	2.81e-08
HGD	-1.11627	2.99e-08
TMEM252	-1.225	3.16e-08
SDC1	-1.12627	3.45e-08
SLC27A2	-2.0241	3.84e-08
AFM	-1.75694	4.28e-08
DIO1	-1.87134	4.36e-08
DPYS	-2.00231	4.63e-08
APOM	-1.20207	4.98e-08
MT1X	-1.29069	5.03e-08
PPP1R15A	-1.09298	5.11e-08
SLCO4C1	-1.42166	5.22e-08
DDIT4	-1.52836	5.58e-08
MRO	-1.31114	5.64e-08
CYP8B1	-1.22998	7.08e-08
RBP5	-1.21986	7.08e-08
TMEM27	-1.63769	7.49e-08
AZGP1	-1.77863	7.67e-08
A1CF	-1.03973	8.45e-08
SLC22A11	-1.26932	8.86e-08
SLC13A3	-1.09143	9.07e-08
FBP1	-1.3146	9.33e-08
IER2	-1.00946	9.39e-08
SLC4A4	-1.09663	1.04e-07
CYR61	-1.22144	1.07e-07
PPARGC1A	-1.1027	1.12e-07
SLC16A9	-1.58416	1.46e-07
G6PC	-1.04981	1.5e-07
ARRDC2	-1.65876	1.59e-07
DMGDH	-1.43306	1.69e-07
ANKS1B	-1.40942	1.81e-07
SLC3A1	-1.12162	1.84e-07
LOC284454	-1.13933	2.08e-07
CLRN3	-1.68004	2.13e-07
GATM	-1.44405	2.46e-07
DUSP2	-1.1613	2.47e-07
BBOX1	-1.54707	2.49e-07
XPNPEP2	-1.42594	2.49e-07
ARC	-1.53617	2.56e-07
FOXQ1	-1.44106	2.62e-07
MIOX	-1.86109	2.78e-07
ARG1	-1.19839	2.92e-07
GADD45G	-1.21903	3.1e-07
PIPOX	-1.73268	3.56e-07
SLC5A12	-1.47672	3.83e-07
CYP3A7	-1.26731	4.16e-07
DPEP1	-1.17888	4.78e-07
HRG	-1.29921	4.92e-07
IMPA2	-1.05327	4.94e-07
PLG	-1.55566	5.42e-07
SLC22A6	-1.28688	5.53e-07
ITPRIP	-1.0269	5.54e-07
ENPP6	-1.49808	5.76e-07
SDPR	-1.26092	6.04e-07
GLYAT	-1.50486	6.3e-07
SOCS3	-1.12764	6.44e-07
GBA3	-1.50639	7.42e-07
SMIM24	-1.40647	7.5e-07
SLC13A1	-1.68755	7.75e-07
C10orf10	-1.18357	8.68e-07
MGAM	-1.36315	8.87e-07
ACE2	-1.63119	9.79e-07
PMAIP1	-1.14014	1.11e-06
AGXT2	-1.44458	1.16e-06
SLC47A1	-1.40789	1.26e-06
AGMAT	-1.42259	1.31e-06
SLC22A8	-1.37666	1.35e-06
LOC100506498	-1.74119	1.42e-06
TINAG	-1.20524	1.47e-06
CDKN1A	-1.29036	1.62e-06
SLC47A2	-1.29067	1.75e-06
SMIM3	-1.01412	1.82e-06
FAM150B	-1.29109	1.87e-06
MYC	-1.55539	1.88e-06
FREM2	-1.48668	1.97e-06
BNC1	-1.32792	2.12e-06
FAM151A	-1.4323	2.33e-06
GLYATL1	-1.35895	2.45e-06
MRLN	-1.37589	2.59e-06
PAH	-1.55282	2.69e-06
PSAT1	-1.10718	3.48e-06
RIDA	-1.01658	3.56e-06
DAO	-1.13326	4.3e-06
FMO1	-1.53414	4.37e-06
CUBN	-1.44787	4.47e-06
KCNJ15	-1.0804	4.78e-06
AGT	-1.199	5.47e-06
BHMT	-1.29308	6.08e-06
NAT8	-1.41614	6.62e-06
METTL7B	-1.04655	8.6e-06
AKR1C1	-1.15194	9.21e-06
HSPA1B	-1.38469	9.63e-06
MYRIP	-1.00381	1e-05
HBEGF	-1.20998	1.51e-05
CXCR2	-1.38657	1.56e-05
RGS1	-1.0151	1.64e-05
EGR3	-2.1127	1.66e-05
MT1M	-1.56256	2.11e-05
SOX9	-1.04211	2.2e-05
SERPINA1	-1.23302	2.55e-05
HAO2	-1.3294	2.63e-05
APOH	-1.21303	2.88e-05
SERPINE1	-1.389	3.3e-05
C2CD4A	-1.1052	3.72e-05
CLDN2	-1.13436	3.77e-05
SLC25A18	-1.33522	3.81e-05
AREG	-1.84961	3.82e-05
MT1G	-1.34561	4.38e-05
AOC1	-1.29226	4.79e-05
FGB	-1.33144	4.83e-05
TOX3	-1.02856	5.2e-05
CTXN3	-1.53061	6.17e-05
SLC23A3	-1.31175	6.99e-05
CALB1	-1.9464	7.24e-05
CRISPLD2	-1.22777	8.62e-05
HSPA6	-1.15445	9.93e-05
RNF212B	-1.22557	0.000113
ERAP2	-1.392	0.000122
SLC10A2	-1.45992	0.000153
CYP4F2	-1.44977	0.000177
TMED6	-1.56479	0.000217
S100A12	-1.48484	0.000275
FOSL1	-1.35468	0.000296
LOC100505985	-1.31483	0.000298
TMEM213	-1.24194	0.000346
ERP27	-1.11216	0.000363
FCGR3B	-1.07127	0.000599
S100A8	-1.30418	0.000836
S100A2	-1.22076	0.00143
RBP4	-1.0274	0.00149
APOD	-1.28696	0.00216
AKR1B10	-1.02484	0.00336
IGFBP1	-1.24765	0.00787
CLDN8	-1.07905	0.00813
PCDH18	1.62935	2.87e-17
LYL1	1.19996	4.14e-15
COL1A2	2.3893	1.76e-13
SOX17	1.75292	1.94e-13
C8orf4	1.61328	2.92e-13
FPR3	1.38235	2.92e-13
GATA3	1.87094	2.92e-13
EMP3	1.0483	7.47e-13
GUCY1A3	1.02099	1.94e-12
FXYD5	1.11722	2.48e-12
NETO2	1.04237	2.76e-12
CD44	1.06374	2.77e-12
PTGS1	1.49701	7.98e-12
SYNPO2	1.02824	1.74e-11
SRPX2	1.12121	2.02e-11
FN1	1.46087	3.18e-11
SYT11	1.18113	4.19e-11
COL5A2	1.13334	4.73e-11
CYSLTR1	1.13537	6.34e-11
SNAI2	1.24401	6.34e-11
MECOM	1.1886	6.82e-11
TGFBI	1.2249	8.06e-11
MARCKS	1.02045	1.5e-10
MMP2	1.14116	2.49e-10
GPR65	1.19423	2.93e-10
HLX	1.29634	5.58e-10
CRTAM	1.42942	6.6e-10
SGK223	1.03845	7.11e-10
CDO1	1.10773	7.62e-10
ECM1	1.70259	9.41e-10
C3AR1	1.28301	1.14e-09
RTN1	1.16748	1.45e-09
RRM2	1.66685	1.47e-09
TOP2A	1.24198	1.57e-09
TWIST1	1.31106	1.65e-09
APOC1	1.59942	2.47e-09
CD14	1.16405	4.62e-09
NRARP	1.42956	5.08e-09
MN1	1.17183	5.24e-09
CSF1R	1.37812	5.24e-09
FNDC1	1.0405	5.34e-09
LINC01279	1.38351	5.34e-09
COL3A1	1.34676	9e-09
LPAR6	1.20318	9e-09
CLEC5A	1.27974	9.25e-09
AEBP1	1.11929	1.63e-08
SOX18	1.07681	1.72e-08
IL33	1.03458	1.75e-08
CCL8	1.22657	2.64e-08
COL1A1	1.68758	2.74e-08
UCP2	1.10947	3.58e-08
CRIP1	1.06515	3.92e-08
COL15A1	1.68471	4.23e-08
TMEM200A	1.40176	7.98e-08
PLA2G4A	1.14821	1.06e-07
OLFML3	1.1439	1.07e-07
CTHRC1	1.49699	1.12e-07
SFRP2	1.29467	1.46e-07
KIAA0922	1.01587	1.57e-07
HCLS1	1.03087	1.72e-07
PLEK	1.00732	1.82e-07
LUM	2.40672	2.99e-07
HHEX	1.09444	3.81e-07
NDC80	1.18742	3.85e-07
TYROBP	1.29358	4.46e-07
IL10RA	1.20591	4.92e-07
MOXD1	1.16436	6.89e-07
IFI30	1.19773	7.01e-07
GJA4	1.074	1.06e-06
CYBB	1.28289	1.53e-06
UCHL1	1.26095	2e-06
C1QA	1.15565	2.06e-06
PLA2G7	1.18273	2.37e-06
VSIG4	1.32422	2.44e-06
HTR2B	1.7617	2.76e-06
TAC1	1.74158	3.49e-06
MPEG1	1.25634	4.86e-06
C15orf48	1.65714	5.01e-06
MS4A7	1.0996	6.45e-06
COL6A3	1.49574	7.04e-06
POSTN	1.1389	1.63e-05
CD36	1.08476	1.77e-05
C1QB	1.35912	2.41e-05
THBS2	1.10107	2.63e-05
CX3CR1	1.34176	2.97e-05
OMD	1.10862	3.34e-05
APLNR	1.12542	4.04e-05
LYZ	1.22523	7.59e-05
IL1B	1.1586	8.51e-05
SUCNR1	1.13619	8.85e-05
COL21A1	1.14555	0.00012
UBD	1.22682	0.000135
LOC101927451	1.04487	0.000309
IGSF6	1.06295	0.000312
CHODL	1.44368	0.000424
CXCL11	1.21568	0.000521
IGHM	1.223	0.00109
IDO1	1.15864	0.00111
COLEC12	1.23586	0.00136
HBB	1.02878	0.00212
CCL4	1.49455	0.00222
CXCL10	1.14921	0.00329
ADH1B	1.00031	0.0112
HLA-DQA1	2.1719	0.0125
IGKC	1.35761	0.0204
JCHAIN	1.14605	0.0208
SELE	1.13661	0.0284
