# Supplementary material for: Construction of miRNA-mRNA network for the identification of key biological markers and their associated pathways in IgA nephropathy by employing the integrated bioinformatics analysis
Source: Saudi J Biol Sci. 2021 Jul 1;28(9):4938–45. doi: 10.1016/j.sjbs.2021.06.079 (PMC8381040; doi:10.1016/j.sjbs.2021.06.079)
Supplement: Supplementary Data 2 [file mmc2.xlsx]

## Sheet: Sheet1
miRNAname	GeneName	PITA	miRanda	PicTar	TargetScan
hsa-miR-181a-5p	AGT	1	1	0	0
hsa-miR-181b-5p	AGT	1	1	0	0
hsa-miR-181c-5p	AGT	1	1	0	0
hsa-miR-141-3p	AGT	1	1	0	0
hsa-miR-200a-3p	AGT	1	1	0	0
hsa-miR-375	AGT	1	1	0	0
hsa-miR-181d-5p	AGT	1	1	0	0
hsa-miR-23a-3p	EGR1	1	1	0	1
hsa-miR-25-3p	EGR1	1	1	0	0
hsa-miR-27a-3p	EGR1	1	1	0	0
hsa-miR-32-5p	EGR1	1	1	0	0
hsa-miR-92a-3p	EGR1	1	1	0	0
hsa-miR-192-5p	EGR1	1	1	0	0
hsa-miR-199a-3p	EGR1	1	0	1	1
hsa-miR-129-5p	EGR1	1	1	0	0
hsa-miR-181a-5p	EGR1	1	0	1	1
hsa-miR-181a-5p	EGR1	1	1	0	0
hsa-miR-181b-5p	EGR1	1	0	1	1
hsa-miR-181b-5p	EGR1	1	1	0	0
hsa-miR-181c-5p	EGR1	1	0	1	1
hsa-miR-181c-5p	EGR1	1	1	0	0
hsa-miR-183-5p	EGR1	1	1	1	1
hsa-miR-212-3p	EGR1	1	1	0	1
hsa-miR-215-5p	EGR1	1	1	0	0
hsa-miR-217	EGR1	1	1	0	1
hsa-miR-200b-3p	EGR1	1	1	0	0
hsa-miR-23b-3p	EGR1	1	1	1	1
hsa-miR-27b-3p	EGR1	1	1	0	0
hsa-miR-124-3p	EGR1	1	1	1	1
hsa-miR-132-3p	EGR1	1	1	0	1
hsa-miR-143-3p	EGR1	1	1	0	0
hsa-miR-191-5p	EGR1	1	1	1	1
hsa-miR-9-5p	EGR1	1	1	0	0
hsa-miR-150-5p	EGR1	1	1	0	0
hsa-miR-186-5p	EGR1	1	1	0	0
hsa-miR-200c-3p	EGR1	1	1	0	0
hsa-miR-363-3p	EGR1	1	1	0	0
hsa-miR-367-3p	EGR1	1	1	0	0
hsa-miR-377-3p	EGR1	1	1	0	0
hsa-miR-381-3p	EGR1	1	1	0	0
hsa-miR-381-3p	EGR1	1	1	0	0
hsa-miR-135b-5p	EGR1	1	1	0	0
hsa-miR-335-5p	EGR1	1	1	0	0
hsa-miR-429	EGR1	1	1	0	0
hsa-miR-483-3p	EGR1	1	0	1	0
hsa-miR-181d-5p	EGR1	1	0	0	1
hsa-miR-181d-5p	EGR1	1	1	0	0
hsa-miR-506-3p	EGR1	1	1	1	0
hsa-miR-510-5p	EGR1	1	0	1	0
hsa-miR-92b-3p	EGR1	1	1	0	0
hsa-miR-199b-3p	EGR1	1	0	1	1
hsa-miR-130a-5p	EGR1	0	0	1	1
hsa-miR-340-5p	EGR1	1	1	0	0
hsa-miR-300	EGR1	1	1	0	0
hsa-miR-300	EGR1	1	1	0	0
hsa-miR-543	EGR1	1	1	0	1
hsa-miR-760	EGR1	1	0	1	0
hsa-miR-760	EGR1	1	0	1	0
hsa-miR-3129-5p	EGR1	0	0	1	1
hsa-miR-4262	EGR1	0	0	1	1
hsa-miR-23c	EGR1	0	0	1	1
hsa-miR-22-3p	FOS	1	1	0	0
hsa-miR-29a-3p	FOS	1	1	1	1
hsa-miR-101-3p	FOS	1	1	1	0
hsa-miR-101-3p	FOS	1	1	1	1
hsa-miR-29b-3p	FOS	1	1	1	1
hsa-miR-196a-5p	FOS	1	1	0	0
hsa-miR-139-5p	FOS	1	1	1	1
hsa-miR-181a-5p	FOS	1	1	1	1
hsa-miR-181b-5p	FOS	1	1	1	1
hsa-miR-181c-5p	FOS	1	1	1	1
hsa-miR-221-3p	FOS	1	1	1	1
hsa-miR-222-3p	FOS	1	1	1	1
hsa-miR-133a-3p	FOS	1	1	0	0
hsa-miR-142-5p	FOS	1	0	0	1
hsa-miR-144-3p	FOS	1	1	1	0
hsa-miR-144-3p	FOS	1	1	1	1
hsa-miR-149-5p	FOS	1	1	0	1
hsa-miR-154-5p	FOS	1	1	0	0
hsa-miR-194-5p	FOS	1	1	0	0
hsa-miR-155-5p	FOS	1	1	0	1
hsa-miR-29c-3p	FOS	1	1	1	1
hsa-miR-374a-5p	FOS	1	1	0	0
hsa-miR-379-5p	FOS	1	1	0	0
hsa-miR-381-3p	FOS	1	1	0	0
hsa-miR-383-5p	FOS	1	1	1	1
hsa-miR-338-3p	FOS	1	1	1	0
hsa-miR-133b	FOS	1	1	0	0
hsa-miR-196b-5p	FOS	1	1	0	0
hsa-miR-431-5p	FOS	1	1	0	0
hsa-miR-329-3p	FOS	1	1	0	0
hsa-miR-410-3p	FOS	1	1	0	0
hsa-miR-181d-5p	FOS	1	1	1	1
hsa-miR-653-5p	FOS	1	1	0	0
hsa-miR-668-3p	FOS	1	0	1	0
hsa-miR-28-3p	FOS	1	0	1	1
hsa-miR-199b-3p	FOS	1	0	0	1
hsa-miR-362-3p	FOS	1	1	0	0
hsa-miR-340-5p	FOS	1	1	0	0
hsa-miR-501-3p	FOS	1	0	1	0
hsa-miR-502-3p	FOS	1	0	1	0
hsa-miR-300	FOS	1	1	0	0
hsa-miR-873-5p	FOS	1	1	0	0
hsa-miR-873-5p	FOS	1	1	0	0
hsa-miR-543	FOS	1	2	0	0
hsa-miR-543	FOS	1	1	1	0
hsa-miR-374b-5p	FOS	1	1	0	0
hsa-miR-1298-5p	FOS	1	0	1	0
hsa-miR-4262	FOS	0	0	1	1
hsa-miR-5590-3p	FOS	0	0	1	1
hsa-miR-186-5p	ALB	1	1	0	0
hsa-miR-21-5p	IL1B	1	1	0	0
hsa-miR-204-5p	IL1B	1	1	0	0
hsa-miR-211-5p	IL1B	1	1	0	0
hsa-miR-212-3p	IL1B	1	1	0	0
hsa-miR-132-3p	IL1B	1	1	0	0
hsa-miR-144-3p	IL1B	1	1	0	0
hsa-miR-149-5p	IL1B	1	1	0	0
hsa-miR-185-5p	IL1B	1	1	0	0
hsa-miR-299-3p	IL1B	1	1	0	0
hsa-miR-328-3p	IL1B	1	1	0	0
hsa-miR-495-3p	IL1B	2	1	0	0
hsa-miR-590-5p	IL1B	1	1	0	0
hsa-miR-340-5p	IL1B	1	1	0	0
hsa-miR-488-3p	IL1B	1	1	0	0
hsa-miR-24-3p	FN1	1	1	0	0
hsa-miR-26a-5p	FN1	1	0	0	0
hsa-miR-27a-3p	FN1	1	1	0	1
hsa-miR-96-5p	FN1	1	1	0	1
hsa-miR-101-3p	FN1	1	1	0	0
hsa-miR-101-3p	FN1	1	1	0	1
hsa-miR-101-3p	FN1	1	1	0	0
hsa-miR-199a-3p	FN1	1	0	1	1
hsa-miR-139-5p	FN1	1	1	0	0
hsa-miR-182-5p	FN1	1	1	0	1
hsa-miR-212-3p	FN1	1	1	0	0
hsa-miR-217	FN1	1	1	1	1
hsa-miR-200b-3p	FN1	1	1	0	0
hsa-miR-200b-3p	FN1	1	1	0	1
hsa-miR-1-3p	FN1	1	1	1	1
hsa-miR-27b-3p	FN1	1	1	0	1
hsa-miR-128-3p	FN1	1	1	0	0
hsa-miR-128-3p	FN1	1	1	0	0
hsa-miR-132-3p	FN1	1	1	0	0
hsa-miR-133a-3p	FN1	1	1	0	0
hsa-miR-144-3p	FN1	1	1	0	0
hsa-miR-144-3p	FN1	1	1	0	1
hsa-miR-144-3p	FN1	1	1	0	0
hsa-miR-144-3p	FN1	1	1	0	0
hsa-miR-145-5p	FN1	1	1	0	1
hsa-miR-153-3p	FN1	1	1	0	0
hsa-miR-9-5p	FN1	1	1	0	0
hsa-miR-146a-5p	FN1	1	1	0	0
hsa-miR-206	FN1	1	1	1	1
hsa-miR-320a	FN1	1	1	0	0
hsa-miR-320a	FN1	1	1	0	0
hsa-miR-200c-3p	FN1	1	1	1	0
hsa-miR-200c-3p	FN1	1	1	1	1
hsa-miR-382-5p	FN1	1	1	0	0
hsa-miR-133b	FN1	1	1	0	0
hsa-miR-384	FN1	1	1	0	0
hsa-miR-448	FN1	1	1	0	0
hsa-miR-448	FN1	1	1	0	0
hsa-miR-429	FN1	1	1	1	0
hsa-miR-429	FN1	1	1	1	1
hsa-miR-146b-5p	FN1	1	1	0	0
hsa-miR-432-5p	FN1	1	0	1	0
hsa-miR-520a-5p	FN1	1	0	1	0
hsa-miR-525-5p	FN1	1	0	1	0
hsa-miR-613	FN1	1	1	1	1
hsa-miR-199b-3p	FN1	1	0	1	1
hsa-miR-193a-5p	FN1	1	0	1	0
hsa-miR-340-5p	FN1	1	1	0	0
hsa-miR-320b	FN1	1	1	0	0
hsa-miR-320b	FN1	1	1	0	0
hsa-miR-320c	FN1	1	1	0	0
hsa-miR-320c	FN1	1	1	0	0
hsa-miR-1271-5p	FN1	1	1	0	1
hsa-miR-320d	FN1	1	1	0	0
hsa-miR-320d	FN1	1	1	0	0
hsa-miR-3129-5p	FN1	0	0	1	1
hsa-miR-24-3p	JUN	1	1	0	0
hsa-miR-25-3p	JUN	1	0	1	0
hsa-miR-29a-3p	JUN	1	1	0	0
hsa-miR-30a-5p	JUN	1	1	0	0
hsa-miR-32-5p	JUN	1	0	1	0
hsa-miR-92a-3p	JUN	1	0	1	0
hsa-miR-101-3p	JUN	1	1	0	0
hsa-miR-29b-3p	JUN	1	1	0	0
hsa-miR-30c-5p	JUN	1	1	0	0
hsa-miR-30d-5p	JUN	1	1	0	0
hsa-miR-139-5p	JUN	1	1	1	1
hsa-miR-216a-5p	JUN	1	0	0	1
hsa-miR-200b-3p	JUN	1	1	0	1
hsa-miR-30b-5p	JUN	1	1	0	0
hsa-miR-141-3p	JUN	1	1	1	0
hsa-miR-144-3p	JUN	1	1	0	0
hsa-miR-9-5p	JUN	1	1	0	0
hsa-miR-149-5p	JUN	1	0	1	0
hsa-miR-200c-3p	JUN	1	1	0	1
hsa-miR-29c-3p	JUN	1	1	0	0
hsa-miR-200a-3p	JUN	1	1	1	0
hsa-miR-30e-5p	JUN	1	1	0	0
hsa-miR-367-3p	JUN	1	0	1	0
hsa-miR-429	JUN	1	1	0	1
hsa-miR-494-3p	JUN	1	1	0	0
hsa-miR-495-3p	JUN	1	1	0	0
hsa-miR-495-3p	JUN	2	1	1	0
hsa-miR-522-3p	JUN	1	0	1	0
hsa-miR-92b-3p	JUN	1	0	1	0
hsa-miR-599	JUN	1	0	1	0
hsa-miR-542-3p	JUN	1	1	0	0
hsa-miR-758-3p	JUN	1	1	0	0
hsa-miR-340-5p	JUN	1	1	0	0
hsa-miR-455-3p	JUN	1	0	1	0
hsa-miR-216b-5p	JUN	1	1	1	1
hsa-miR-1297	JUN	1	0	1	0
hsa-miR-34a-5p	MYC	1	1	0	0
hsa-miR-183-5p	MYC	1	1	0	0
hsa-miR-135a-5p	MYC	1	1	0	0
hsa-miR-186-5p	MYC	1	1	0	0
hsa-miR-34c-5p	MYC	1	1	0	0
hsa-miR-374a-5p	MYC	1	1	0	0
hsa-miR-381-3p	MYC	1	1	0	0
hsa-miR-135b-5p	MYC	1	1	0	0
hsa-miR-449a	MYC	1	1	0	0
hsa-miR-494-3p	MYC	1	1	0	0
hsa-miR-599	MYC	1	1	0	0
hsa-miR-33b-5p	MYC	1	1	0	0
hsa-miR-449b-5p	MYC	1	1	0	0
hsa-miR-296-3p	MYC	1	1	0	0
hsa-miR-300	MYC	1	1	0	0
hsa-miR-374b-5p	MYC	1	1	0	0
hsa-miR-24-3p	CSF1R	1	0	0	1
hsa-miR-17-5p	MMP2	1	1	0	1
hsa-miR-20a-5p	MMP2	1	1	0	1
hsa-miR-29a-3p	MMP2	1	0	1	1
hsa-miR-93-5p	MMP2	1	1	0	1
hsa-miR-29b-3p	MMP2	1	0	1	1
hsa-miR-106a-5p	MMP2	1	1	0	1
hsa-miR-34a-5p	MMP2	1	1	0	0
hsa-miR-214-3p	MMP2	1	1	0	0
hsa-miR-153-3p	MMP2	1	1	0	0
hsa-miR-136-5p	MMP2	1	1	0	0
hsa-miR-106b-5p	MMP2	1	1	0	1
hsa-miR-29c-3p	MMP2	1	0	1	1
hsa-miR-34c-5p	MMP2	1	1	0	0
hsa-miR-299-3p	MMP2	1	1	0	0
hsa-miR-130b-3p	MMP2	1	1	0	0
hsa-miR-330-3p	MMP2	1	0	0	1
hsa-miR-328-3p	MMP2	1	1	0	0
hsa-miR-20b-5p	MMP2	1	1	0	1
hsa-miR-448	MMP2	1	1	0	0
hsa-miR-449a	MMP2	1	1	0	0
hsa-miR-519d-3p	MMP2	1	1	0	1
hsa-miR-506-3p	MMP2	1	0	0	1
hsa-miR-449b-5p	MMP2	1	1	0	0
hsa-miR-653-5p	MMP2	1	1	0	0
hsa-miR-296-3p	MMP2	1	1	0	0
hsa-miR-488-3p	MMP2	1	1	0	0
hsa-miR-27a-3p	ATF3	1	1	0	1
hsa-miR-199a-5p	ATF3	1	1	0	0
hsa-miR-7-5p	ATF3	1	1	0	0
hsa-miR-199b-5p	ATF3	1	1	0	0
hsa-miR-221-3p	ATF3	1	1	0	0
hsa-miR-222-3p	ATF3	1	1	0	0
hsa-miR-224-5p	ATF3	1	1	0	0
hsa-miR-27b-3p	ATF3	1	1	0	1
hsa-miR-135a-5p	ATF3	1	1	1	0
hsa-miR-141-3p	ATF3	1	1	0	0
hsa-miR-154-5p	ATF3	1	1	0	0
hsa-miR-155-5p	ATF3	1	1	0	0
hsa-miR-200a-3p	ATF3	1	1	0	0
hsa-miR-378a-3p	ATF3	1	1	0	0
hsa-miR-342-3p	ATF3	1	1	0	0
hsa-miR-135b-5p	ATF3	1	1	0	0
hsa-miR-422a	ATF3	1	1	0	0
hsa-miR-431-5p	ATF3	1	1	0	0
hsa-miR-494-3p	ATF3	1	1	1	1
hsa-miR-22-3p	SERPINE1	1	1	0	0
hsa-miR-30a-5p	SERPINE1	1	1	1	1
hsa-miR-192-5p	SERPINE1	1	1	0	0
hsa-miR-196a-5p	SERPINE1	1	1	0	0
hsa-miR-199a-5p	SERPINE1	0	0	1	1
hsa-miR-148a-3p	SERPINE1	0	1	1	1
hsa-miR-30c-5p	SERPINE1	1	1	1	1
hsa-miR-30d-5p	SERPINE1	1	1	1	1
hsa-miR-10a-5p	SERPINE1	1	1	0	1
hsa-miR-10b-5p	SERPINE1	1	1	0	1
hsa-miR-34a-5p	SERPINE1	1	0	1	1
hsa-miR-181a-5p	SERPINE1	1	1	0	1
hsa-miR-181b-5p	SERPINE1	1	1	0	1
hsa-miR-181c-5p	SERPINE1	1	1	0	1
hsa-miR-215-5p	SERPINE1	1	1	0	0
hsa-miR-218-5p	SERPINE1	1	1	0	0
hsa-miR-224-5p	SERPINE1	1	1	0	1
hsa-miR-30b-5p	SERPINE1	1	1	0	1
hsa-miR-143-3p	SERPINE1	1	1	0	1
hsa-miR-145-5p	SERPINE1	1	1	0	1
hsa-miR-152-3p	SERPINE1	0	1	1	1
hsa-miR-134-5p	SERPINE1	1	1	0	0
hsa-miR-150-5p	SERPINE1	1	1	0	0
hsa-miR-193a-3p	SERPINE1	1	1	0	0
hsa-miR-34c-5p	SERPINE1	1	0	1	1
hsa-miR-342-3p	SERPINE1	1	1	0	1
hsa-miR-148b-3p	SERPINE1	0	1	0	1
hsa-miR-196b-5p	SERPINE1	1	1	0	0
hsa-miR-449a	SERPINE1	1	0	1	1
hsa-miR-193b-3p	SERPINE1	1	1	0	0
hsa-miR-181d-5p	SERPINE1	1	1	0	1
hsa-miR-449b-5p	SERPINE1	1	0	1	1
hsa-miR-425-5p	SERPINE1	1	1	1	1
hsa-miR-488-3p	SERPINE1	1	1	0	0
hsa-miR-5195-3p	SERPINE1	0	0	1	1
